# Supplementary material for: Machine Learning-Based Classification of Cervical Lymph Nodes in HNSCC: A Radiomics Approach with Feature Selection Optimization
Source: Cancers (Basel). 2025 Aug 20;17(16):2711. doi: 10.3390/cancers17162711 (PMC12384421; doi:10.3390/cancers17162711)
Supplement: Supplementary file 1 [file cancers-17-02711-s001.zip]

Archive with 1 entries (1 files):
- cancers-3824706-supplementary.pdf
